# Supplementary material for: Astaxanthin Induces Apoptosis in MCF-7 Cells through a p53-Dependent Pathway
Source: Int J Mol Sci. 2024 Jun 28;25(13):7111. doi: 10.3390/ijms25137111 (PMC11241156; doi:10.3390/ijms25137111)
Supplement: Supplementary file 1 [file ijms-25-07111-s001.zip]

Archive with 1 entries (1 files):
- ijms-3070282-supplementary.pdf
